# Supplementary material for: A Five-lncRNAs Signature-Derived Risk Score Based on TCGA and CGGA for Glioblastoma: Potential Prospects for Treatment Evaluation and Prognostic Prediction
Source: Front Oncol. 2020 Dec 17;10:590352. doi: 10.3389/fonc.2020.590352 (PMC7773845; doi:10.3389/fonc.2020.590352)
Supplement: Supplementary Table 1 — Prediction of target proteins for FRY-AS1, LNC01545, WDR11-AS1, and NDUFA6-DT. [file DataSheet_1.xlsx]

## Sheet: FRY-AS1-LNC01545-WDR11-AS1-NDUF
RBP Name
ybx2-a
NONO
PABPC1
RBMY1A1
EIF4B
FUS
Pum2
SFRS9
ACO1
MBNL1
KHSRP
YTHDC1
RBMX
SFRS13A
KHDRBS3
SFRS1
ELAVL1
