# Supplementary material for: A Five-lncRNAs Signature-Derived Risk Score Based on TCGA and CGGA for Glioblastoma: Potential Prospects for Treatment Evaluation and Prognostic Prediction
Source: Front Oncol. 2020 Dec 17;10:590352. doi: 10.3389/fonc.2020.590352 (PMC7773845; doi:10.3389/fonc.2020.590352)
Supplement: Supplementary Table 2 — Prediction of target proteins for TBX5-AS1. [file DataSheet_2.xlsx]

## Sheet: Sheet2
RBP Name
ZFP36
ELAVL2
SFRS7
SFRS2
SNRPA
SFRS1
EIF4B
ybx2-a
NONO
PABPC1
RBMY1A1
a2bp1
FUS
Psi
Pum2
SFRS9
MBNL1
ACO1
Vts1
KHSRP
YTHDC1
YBX1
RBMX
QKI
SFRS13A
RBM4
KHDRBS3
ELAVL1
